# Supplementary material for: Photoacoustic Chemical Imaging Sodium Nano-Sensor Utilizing a Solvatochromic Dye Transducer for In Vivo Application
Source: Biosensors (Basel). 2023 Oct 11;13(10):923. doi: 10.3390/bios13100923 (PMC10605089; doi:10.3390/bios13100923)
Supplement: Supplementary file 1 [file biosensors-13-00923-s001.zip]

Archive with 1 entries (1 files):
- biosensors-2600081-supplementary.pdf
